# Supplementary material for: Tea Polyphenols Inhibit Methanogenesis and Improve Rumen Epithelial Transport in Dairy Cows
Source: Animals (Basel). 2024 Sep 4;14(17):2569. doi: 10.3390/ani14172569 (PMC11394105; doi:10.3390/ani14172569)
Supplement: Supplementary file 1 [file animals-14-02569-s001.zip]

Archive with 1 entries (1 files):
- animals-3171335-supplementary.pdf
